# Supplementary material for: Low Dose Focused Ultrasound Induces Enhanced Tumor Accumulation of Natural Killer Cells
Source: PLoS One. 2015 Nov 10;10(11):e0142767. doi: 10.1371/journal.pone.0142767 (PMC4640510; doi:10.1371/journal.pone.0142767)
Supplement: S1 Dataset — (XLSX) [file pone.0142767.s001.xlsx]

## Sheet: ADC
ExpDate	no ldbFUS	Pre	Post 1hr	Post 6hr	Post 24hr		ldbFUS	Pre	Post 1hr	Post 6hr	Post 24hr
2014-06-13	sl03	0.92	0.77512	0.74315	0.8234		sl03	0.789243	0.782583	0.7383	0.99958
	sl04	0.93945	0.9363	0.831			sl04	0.9168	0.85355	0.744425
	sl06	0.933767	0.93855	0.6898	0.791625		sl06	0.79385	0.81175	0.7597	0.77495
	sl01	0.7554	0.8947	0.78346			sl01	0.811633	0.879983	0.880983
	sl02	0.790233	0.85425	0.8423	0.8302		sl02	0.78255	0.847783	0.764243	0.756286
	sl05	0.828575	0.88455	1.0352	0.97574		sl05	0.87465	1.05153	0.9153	0.789586
2014-07-31	sl01	0.863125	0.88266	0.900267	0.885457		sl01	1.19345	0.932733	0.880925	0.8501
	sl02	0.83672	0.7975	0.7937	0.93154		sl02	0.860433	0.89086	0.88505	0.84106
	sl03	0.80085	0.8764	0.6647	0.78825		sl03	0.678175	1.1391	0.86105	0.8763
	sl05	1.06712	1	0.851483	0.942075		sl05	0.8351	0.880833	0.7472	0.928675
	sl06	0.8372	0.850567	0.831425	0.8818		sl06	0.75615	0.7619	0.81586	1.1265
	sl07	0.92366	1.38242	0.893575	1.09786		sl07	0.8497	0.972857	0.830371	0.902787
		Pre	Post 1hr	Post 6hr	Post 24hr			Pre	Post 1hr	Post 6hr	Post 24hr
	mean	0.874675	0.922751	0.821672	0.894795		mean	0.845145	0.900456	0.818617	0.884582
	stdev	0.0858571	0.156984	0.099488	0.0959715		stdev	0.125869	0.109913	0.06534	0.112881
	sem	0.0247848	0.0453174	0.0287197	0.0303489		sem	0.0363353	0.0317293	0.018862	0.0356962
	ttest (Pre vs Post)		0.362071	0.176292	0.609491		ttest (Pre vs Post)		0.263863	0.523713	0.452453

## Sheet: boxplots
Boxplots generated	from boxplot.tyerslab.com
		1hr		6hr		24hr
		(-)ldbFUS	(+)ldbFUS	(-)ldbFUS	(+)ldbFUS	(-)ldbFUS	(+)ldbFUS
	3rd quartile	13.65	22.86	19	31.15	9.64	22.51
	Upper whisker	29.13	43.54	34.3	42.02	16.6	35.93
	Median	4.36	15.35	3.42	19.59	1.34	13.39
	Mean	5.91	17.57	7.12	19.53	1.64	12
	Lower whisker	-6.97	-7.72	-17.41	-7.04	-11.88	-9.36
	1st quartile	-1.56	6.01	-3.79	11.02	-2.92	2.09
	Nr. of data points	21	22	20	22	17	18
		Pre		1hr		6hr		24hr
		(-)		(-)		(-)		(-)
	3rd quartile	0.93		0.94		0.87		0.94
	Upper whisker	1.07		1		0.9		1.1
	Median	0.85		0.88		0.83		0.88
	Mean	0.87		0.92		0.82		0.9
	Lower whisker	0.76		0.78		0.67		0.79
	1st quartile	0.81		0.85		0.76		0.82
	Nr. of data points	12		12		12		10
			(+)		(+)		(+)		(+)
	3rd quartile		0.87		0.95		0.88		0.93
	Upper whisker		0.92		1.05		0.92		1.13
	Median		0.82		0.88		0.82		0.86
	Mean		0.84		0.9		0.82		0.89
	Lower whisker		0.68		0.76		0.74		0.76
	1st quartile		0.79		0.83		0.75		0.79
	Nr. of data points		12		12		12		10
