# Supplementary material for: Low Dose Focused Ultrasound Induces Enhanced Tumor Accumulation of Natural Killer Cells
Source: PLoS One. 2015 Nov 10;10(11):e0142767. doi: 10.1371/journal.pone.0142767 (PMC4640510; doi:10.1371/journal.pone.0142767)
Supplement: S2 Dataset — (XLSX) [file pone.0142767.s002.xlsx]

## Sheet: DeltaR2star_0.25MPa
Title/Description:	Delta R2* (1/sec) and corresponding NK cell concentrations in LS-174T.luc tumors in NSG mice that received (0.25 MPa) ldbFUS
	Delta R2* values were divided by 4.2 to get the NK cell concentration (4.2 taken from slope of the linear relationship between R2* and ferumoxytol labeled NK cells in 1% agar)
		KEY:
		no time point data		Tumor < 10mm3
		(-)	(-)ldbFUS
		(+)	(+)ldbFUS
		muscle	back muscle ROI
SORTED BY TIMEPOINT used to generated boxplots
	Delta R2*	1hr			6hr			24hr				NK cell concentration		1hr			6hr			24hr
subjects		(-)	(+)	muscle	(-)	(+)	muscle	(-)	(+)	muscle		subjects		(-)	(+)	muscle	(-)	(+)	muscle	(-)	(+)	muscle
ns01 09dec14		-5.6733	-1.05693	-9.97915	-5.56419	7.90526	-4.86458	-7.86776	-2.45826	-1.46743		ns01 09dec14		-1.35078	-0.251651	-2.37599	-1.32481	1.8822	-1.15823	-1.87328	-0.5853	-0.349389
ns02 09dec14		17.9571	11.4108	-5.64862	5.42166	2.38897	-8.09884	21.5716	0.913579	-6.55726		ns02 09dec14		4.27549	2.71685	-1.34491	1.29087	0.568801	-1.9283	5.1361	0.217519	-1.56125
ns03 09dec14		-8.63263	-29.2679	-0.320601	-12.1406	-17.7231	1.43015					ns03 09dec14		-2.05539	-6.96854	-0.0763336	-2.89062	-4.21979	0.340513
ns04 09dec14		-17.8146	-0.261718	10.2261	5.31919	-3.90592	6.69392	-18.6987	1.65715	42.4295		ns04 09dec14		-4.24158	-0.0623138	2.43478	1.26647	-0.929982	1.59379	-4.45206	0.39456	10.1023
ns05 09dec14		0.264022	-15.8385	-12.8779	-6.13804	-32.6919	80.3365	-16.3128	-31.7159	-9.46792		ns05 09dec14		0.0628623	-3.77107	-3.06616	-1.46144	-7.78378	19.1277	-3.88399	-7.5514	-2.25427
ns06 09dec14		9.90596	7.83317	-0.0711164	5.02905	-1.08159	13.4639	33.9139	8.23382	3.90599		ns06 09dec14		2.35856	1.86504	-0.0169325	1.19739	-0.257522	3.20569	8.07474	1.96043	0.929999
ns07 09dec14		5.61655	-8.7768	-5.11688	10.5182	-1.5463	-5.07613					ns07 09dec14		1.33727	-2.08971	-1.2183	2.50434	-0.368167	-1.2086
ns08 09dec14		2.37651	19.1021	-15.2763	4.65563	14.3877	-23.0382	16.1696	10.9807	-3.53296		ns08 09dec14		0.565837	4.54811	-3.63721	1.10848	3.42563	-5.48528	3.8499	2.61444	-0.841181
ns09 09dec14		0.65639	-4.40644	5.41086	-10.6067	-7.29985	17.6831	15.8282	-6.74976	2.18867		ns09 09dec14		0.156283	-1.04915	1.2883	-2.52541	-1.73806	4.21026	3.76863	-1.60708	0.521112
ns10 09dec14		-19.7159	-0.131866	21.5266	-25.2775	-2.80586	3.30792	-23.9595	5.88616	3.4425		ns10 09dec14		-4.69427	-0.0313968	5.12537	-6.01844	-0.668061	0.787601	-5.70465	1.40147	0.819642
		1hr			6hr			24hr						1hr			6hr			24hr
		(-)	(+)	muscle	(-)	(+)	muscle	(-)	(+)	muscle				(-)	(+)	muscle	(-)	(+)	muscle	(-)	(+)	muscle
Mean		-1.506	-2.13942	-1.2127	-2.87833	-4.23726	8.18378	2.58057	-1.65657	3.86764		Mean		-0.35857	-0.509385	-0.288738	-0.685316	-1.00887	1.94852	0.614422	-0.39442	0.920867
Stdev		3.72437	4.36629	3.55828	3.49591	4.16134	8.80768	7.70657	4.74745	5.76282		Stdev		0.886755	1.03959	0.847209	0.832358	0.990795	2.09707	1.8349	1.13035	1.3721
Count		10	10	10	10	10	10	8	8	8		Count		10	10	10	10	10	10	8	8	8
SEM		1.17775	1.38074	1.12523	1.1055	1.31593	2.78523	2.72468	1.67848	2.03747		SEM		0.280417	0.328748	0.267911	0.263215	0.313317	0.66315	0.648734	0.399638	0.485111
Median		0.460206	-0.659326	-2.71874	-0.454281	-2.17608	2.36904	3.98023	1.28536	0.360618		Median		0.109573	-0.156982	-0.647319	-0.108162	-0.518114	0.564057	0.947675	0.306039	0.0858615
Boxplots generated from		1hr			6hr			24hr
boxplot.tyerslab.com		(-)	(+)	muscle	(-)	(+)	muscle	(-)	(+)	muscle
	3rd quartile	5.62	7.83	5.41	5.32	2.39	13.46	18.87	7.06	3.67
	Upper whisker	17.96	19.1	21.53	10.52	14.39	17.68	33.91	10.98	3.91
	Median	0.46	-0.66	-2.72	-0.45	-2.18	2.37	3.98	1.28	0.36
	Mean	-1.5	-2.14	-1.21	-2.88	-4.24	8.18	2.58	-1.66	3.87
	Lower whisker	-19.72	-29.27	-15.28	-25.28	-17.72	-23.04	-23.96	-6.75	-9.47
	1st quartile	-8.63	-8.78	-9.98	-10.61	-7.3	-5.08	-17.5	-4.61	-5.05
	Nr. of data points	10	10	10	10	10	10	8	8	8
Separated each group to have different box colors
		1hr			6hr			24hr
		(-)	(+)	muscle	(-)	(+)	muscle	(-)	(+)	muscle
	3rd quartile	5.62			5.32			18.87
	Upper whisker	17.96			10.52			33.91
	Median	0.46			-0.45			3.98
	Mean	-1.5			-2.88			2.58
	Lower whisker	-19.72			-25.28			-23.96
	1st quartile	-8.63			-10.61			-17.5
	Nr. of data points	10			10			8
		1hr			6hr			24hr
		(-)	(+)		(-)	(+)		(-)	(+)
	3rd quartile		7.83			2.39			7.06
	Upper whisker		19.1			14.39			10.98
	Median		-0.66			-2.18			1.28
	Mean		-2.14			-4.24			-1.66
	Lower whisker		-29.27			-17.72			-6.75
	1st quartile		-8.78			-7.3			-4.61
	Nr. of data points		10			10			8
		1hr			6hr			24hr
		(-)	(+)	muscle	(-)	(+)	muscle	(-)	(+)	muscle
	3rd quartile			5.41			13.46			3.67
	Upper whisker			21.53			17.68			3.91
	Median			-2.72			2.37			0.36
	Mean			-1.21			8.18			3.87
	Lower whisker			-15.28			-23.04			-9.47
	1st quartile			-9.98			-5.08			-5.05
	Nr. of data points			10			10			8
