# Supplementary material for: Low Dose Focused Ultrasound Induces Enhanced Tumor Accumulation of Natural Killer Cells
Source: PLoS One. 2015 Nov 10;10(11):e0142767. doi: 10.1371/journal.pone.0142767 (PMC4640510; doi:10.1371/journal.pone.0142767)
Supplement: S3 Dataset — (XLSX) [file pone.0142767.s003.xlsx]

## Sheet: DeltaR2star_0.50MPa
Title/Description:	Delta R2* (1/sec) and corresponding NK cell concentrations in LS-174T.luc tumors in NSG mice that received (0.50 MPa) ldbFUS
	Delta R2* values were divided by 4.2 to get the NK cell concentration (4.2 taken from slope of the linear relationship between R2* and ferumoxytol labeled NK cells in 1% agar)
		KEY:
		no time point data		Tumor < 10mm3
		(-)	(-)ldbFUS
		(+)	(+)ldbFUS
		muscle	back muscle ROI
SORTED BY TIMEPOINT used to generated boxplots
	DeltaR2*	1hr			6hr			24hr				NK cell concentration		1hr			6hr			24hr
subjects		(-)	(+)	muscle	(-)	(+)	muscle	(-)	(+)	muscle		subjects		(-)	(+)	muscle	(-)	(+)	muscle	(-)	(+)	muscle
sl01 13jun14	0	-2.73731	-2.94616	-7.34713	11.1916	33.1842	1.19961					sl01 13jun14		-0.651741	-0.701467	-1.74932	2.66467	7.90101	0.285622
sl02 13jun14	0	4.02668	-7.7233	2.18718	10.4596	-0.214542	-5.14654	15.1157	-9.36355	-4.54505		sl02 13jun14		0.958733	-1.83888	0.520756	2.49038	-0.0510815	-1.22537	3.59899	-2.22942	-1.08216
sl03 13jun14	0	-6.97034	62.6905		-17.3132	22.9781	-2.4294	-23.772	20.0093	5.25395		sl03 13jun14		-1.6596	14.9263		-4.12219	5.47097	-0.578429	-5.66001	4.76412	1.25094
sl04 13jun14	0	-26.8205	10.389	6.32315	-17.4144	11.9752	8.97134					sl04 13jun14		-6.38583	2.47358	1.50551	-4.14629	2.85124	2.13603
sl05 13jun14	0	-1.55574	8.57709	0.877808	-1.11338	-1.56247	-2.88603	-11.8788	-2.11829	-1.41232		sl05 13jun14		-0.370413	2.04217	0.209002	-0.265091	-0.372017	-0.68715	-2.82829	-0.504354	-0.336266
sl06 13jun14	0	-5.76294	4.31911	-5.67021	-9.97282	-7.04282	-6.54995	-6.31672	0.695673	-6.50452		sl06 13jun14		-1.37213	1.02836	-1.35005	-2.37448	-1.67686	-1.55951	-1.50398	0.165636	-1.5487
ns01 19mar14	0		13.3565	5.59374		16.878	4.03209		7.28349	7.17629		ns01 19mar14			3.18011	1.33184		4.01858	0.960022		1.73416	1.70864
ns02 19mar14	0	5.61121	14.7086	6.72562		19.4823	10.0582	5.80013	22.5107			ns02 19mar14		1.336	3.50205	1.60134		4.63864	2.39481	1.38098	5.35968
ns03 19mar14	0	13.648	9.34543	2.85285	19.7773	5.94671	2.83843	9.64467	25.528	5.60001		ns03 19mar14		3.24953	2.2251	0.679251	4.70888	1.41588	0.675818	2.29635	6.07811	1.33334
ns05 19mar14	0	5.58913	21.8642	2.32407	2.45527	28.7783	13.6664	16.5982	18.0662	8.97658		ns05 19mar14		1.33075	5.20577	0.553349	0.584587	6.85198	3.25389	3.95196	4.30148	2.13728
ns08 19mar14	0	22.217	41.3049	0.0973416	1.68126	37.4742	-6.17022	-1.77546	27.4193	-6.08279		ns08 19mar14		5.28975	9.8345	0.0231766	0.400299	8.92244	-1.4691	-0.422729	6.5284	-1.44828
sl01 19mar14	0	4.03233	4.00903	2.73795	3.22159	26.071	1.15968	6.52377	13.2129	4.66858		sl01 19mar14		0.960079	0.954531	0.651894	0.767045	6.20738	0.276115	1.55328	3.14593	1.11157
sl02 19mar14	0	4.35709	20.2057	1.54747	31.5858	42.0237	0.996884	12.1191	20.1331			sl02 19mar14		1.0374	4.81088	0.368445	7.52043	10.0056	0.237353	2.88551	4.7936
sl03 19mar14	0	4.54091	5.88094	-10.5259	30.8262	19.7075	-1.64935	-2.91766	4.74732	-1.72223		sl03 19mar14		1.08117	1.40022	-2.50618	7.33958	4.69227	-0.392703	-0.69468	1.13031	-0.410056
ns01 11apr14	0	18.7687	21.5809	-5.23783	18.5371	11.0177	5.07872					ns01 11apr14		4.46874	5.13832	-1.2471	4.4136	2.62327	1.20922
ns03 11apr14	0	3.06401	43.545	2.57288	-0.309936	34.3875	19.8356			8.01056		ns03 11apr14		0.729525	10.3679	0.61259	-0.0737942	8.1875	4.72275
sl01 31jul14	0	22.4088	22.8624	0.470987	19.4664	12.4685	5.67337	10.2915	26.8631	-2.33088		sl01 31jul14		5.33543	5.44343	0.11214	4.63486	2.96869	1.3508	2.45036	6.39598	-0.554971
sl02 31jul14	0	-3.5634	18.5555	19.95	14.4626	17.7041	-11.671	1.33833	13.557	2.46152		sl02 31jul14		-0.848428	4.41798	4.74999	3.44347	4.21526	-2.77881	0.31865	3.22786	0.586075
sl03 31jul14	0	3.68886	23.0673	-4.57572	34.3001	36.1588	-3.52628	-5.08658	35.9275	-3.08998		sl03 31jul14		0.878301	5.49222	-1.08946	8.16669	8.60924	-0.83959	-1.21109	8.55417	-0.73571
sl05 31jul14	0	10.0724	15.9803	4.54041	-6.46126	27.4161	-4.35257	5.84455	10.291	7.75724		sl05 31jul14		2.3982	3.80484	1.08105	-1.5384	6.52763	-1.03633	1.39156	2.45024	1.84696
sl06 31jul14	0	20.33	29.0364	-15.059	-6.63179	31.1547	0.178262	-2.5816	-3.02037	-14.0856		sl06 31jul14		4.84047	6.91342	-3.58548	-1.579	7.41779	0.0424433	-0.614668	-0.719136	-3.35372
sl07 31jul14	0	29.1253	6.00962	3.73668	3.63281	3.69969	-1.10404	-1.05114	2.08691	-2.66846		sl07 31jul14		6.93458	1.43086	0.889685	0.864954	0.880879	-0.262866	-0.250272	0.496884	-0.635349
		1hr			6hr			24hr						1hr			6hr			24hr
		(-)	(+)	muscle	(-)	(+)	muscle	(-)	(+)	muscle				(-)	(+)	muscle	(-)	(+)	muscle	(-)	(+)	muscle
Mean		5.90811	17.5736	0.672488	7.11904	19.5312	1.28196	1.64094	12.9905	0.438992		Mean		1.40669	4.18419	0.160116	1.69501	4.65029	0.305229	0.3907	3.09298	-0.00815026
Stdev		12.5416	16.0728	7.23705	15.3731	13.8271	7.25404	10.3308	12.5163	6.44883		Stdev		2.9861	3.82686	1.72311	3.66025	3.29216	1.72715	2.45971	2.98006	1.51147
Count		21	22	21	20	22	22	17	18	17		Count		21	22	21	20	22	22	17	18	16
SEM		2.73681	3.42673	1.57925	3.43752	2.94794	1.54657	2.50558	2.95011	1.56407		SEM		0.651621	0.815889	0.376013	0.818458	0.701891	0.36823	0.596566	0.702408	0.377867
Median		4.35709	15.3445	2.18718	3.4272	19.5949	0.587573	1.33833	13.385	-1.41232		Median		1.0374	3.65344	0.520756	0.816	4.66545	0.139898	0.31865	3.1869	-0.373161
Boxplots generated from		1hr			6hr			24hr
boxplot.tyerslab.com		(-)	(+)	muscle	(-)	(+)	muscle	(-)	(+)	muscle
	3rd quartile	13.65	22.86	3.74	19	31.15	5.08	9.64	22.51	5.6
	Upper whisker	29.13	43.54	6.73	34.3	42.02	13.67	16.6	35.93	8.98
	Median	4.36	15.35	2.19	3.42	19.59	0.59	1.34	13.39	-1.41
	Mean	5.91	17.57	0.67	7.12	19.53	1.28	1.64	12.99	0.44
	Lower whisker	-6.97	-7.72	-15.06	-17.41	-7.04	-11.67	-11.88	-9.36	-14.09
	1st quartile	-1.56	6.01	-4.58	-3.79	11.02	-3.53	-2.92	2.09	-3.09
	Nr. of data points	21	22	21	20	22	22	17	18	17
Separated each group to have different box colors
		1hr			6hr			24hr
		(-)	(+)	muscle	(-)	(+)	muscle	(-)	(+)	muscle
	3rd quartile	13.65			19			9.64
	Upper whisker	29.13			34.3			16.6
	Median	4.36			3.42			1.34
	Mean	5.91			7.12			1.64
	Lower whisker	-6.97			-17.41			-11.88
	1st quartile	-1.56			-3.79			-2.92
	Nr. of data points	21			20			17
		1hr			6hr			24hr
		(-)	(+)		(-)	(+)		(-)	(+)
	3rd quartile		22.86			31.15			22.51
	Upper whisker		43.54			42.02			35.93
	Median		15.35			19.59			13.39
	Mean		17.57			19.53			12.99
	Lower whisker		-7.72			-7.04			-9.36
	1st quartile		6.01			11.02			2.09
	Nr. of data points		22			22			18
		1hr			6hr			24hr
		(-)	(+)	muscle	(-)	(+)	muscle	(-)	(+)	muscle
	3rd quartile			3.74			5.08			5.6
	Upper whisker			6.73			13.67			8.98
	Median			2.19			0.59			-1.41
	Mean			0.67			1.28			0.44
	Lower whisker			-15.06			-11.67			-14.09
	1st quartile			-4.58			-3.53			-3.09
	Nr. of data points			21			22			17
