# Supplementary material for: Low Dose Focused Ultrasound Induces Enhanced Tumor Accumulation of Natural Killer Cells
Source: PLoS One. 2015 Nov 10;10(11):e0142767. doi: 10.1371/journal.pone.0142767 (PMC4640510; doi:10.1371/journal.pone.0142767)
Supplement: S5 Dataset — (XLSX) [file pone.0142767.s005.xlsx]

## Sheet: Phantom_FeNK
	x	y
	In 1% agar, 40ug/ml PS
order	Cells (*10^6/ml)	R2* (sec-1)	R2* stdev								slope, m	4.21918	19.4675	intercept, b
6	25	119	4.08								std dev of slope	0.358766	5.00688	std dev of intercept
5	16.7	90	2.97								R2=SSR/SST	0.971891	6.99496	sy,x std dev of y
4	12.5	82	5.88								Figher F statistic, SSR(n-2)/SSE	138.303	4	degrees of freedom, n-2
3	8.33	59	1.8								regression ss (SSR); explained variation	6767.12	195.718	errors ss (SSE); unexplained variation
2	6.25	44	5.18
1	0	13	4.07
	In 26% Ficoll, 40ul/ml PS
	Cells (*10^6/ml)	R2* (sec-1)	Std Dev								slope, m	4.36678	24.5622	intercept, b
	63.3333	314.713	9.39462								std dev of slope	0.333833	12.3723	std dev of intercept
	43.3333	195.38	4.47865								R2=SSR/SST	0.982769	14.8533	sy,x std dev of y
	25.6667	129.663	1.6143								Figher F statistic, SSR(n-2)/SSE	171.106	3	degrees of freedom, n-2
	16	97.1732	1.22325								regression ss (SSR); explained variation	37749.5	661.861	errors ss (SSE); unexplained variation
	8	68.5562	1.01306
											note: ctl-shift-ENTER
